# Supplementary material for: Life-history traits maintain the genomic integrity of sympatric species of the spruce budworm (Choristoneura fumiferana) group on an isolated forest island
Source: Ecol Evol. 2011 Oct;1(2):119–31. doi: 10.1002/ece3.11 (PMC3287303; doi:10.1002/ece3.11)
Supplement: Supplementary file 2 [file ece30001-0119-SD2.xls]

## Sheet: PopSumLarvaeSimplifiedMar2010
Table S1. General location information for analyzed samples collected in Cypress Hills, Alberta, Canada.
Locality	Collection	Lat.	Long.	Elev.	Larval Host or
	Date			(m)	Main Tree Spp.
Larval Collection
Canyon Lookout	28.vi.2008	49.635	-110.326	1458	Picea spp.
Firerock	8.vi.2005	49.657	-110.321	1293	Picea spp.
W of Hwy 41	17.vii.2008	49.6344	-110.255	1440	Pinus contorta
W of Spruce Coulee Rd	7.vii.2008	49.6444	-110.228	1441	Pinus contorta
S of Reesor Lake Rd	7.vii.2008	49.6444	-110.213	1442	Pinus contorta
Spruce Coulee	7.vi.2005	49.677	-110.184	1307	Picea spp.
Reesor Lake	7.vi.2005	49.66	-110.099	1291	Picea spp.
Battle Creek	7.vi.2005	49.656	-110.034	1236	Picea spp.
Adult Collection 2006
Firerock	8.vii-11.vii.2006	49.657	-110.321	1293	Mixed stand
Canyon Lookout	8.vii-11.vii.2006	49.635	-110.326	1458	Mixed stand
Willow Creek	8.vii-11.vii.2006	49.621	-110.299	1416	Pinus contorta
Spruce Coulee	8.vii-11.vii.2006	49.677	-110.184	1307	Picea spp.
E of Spruce Coulee Rd	8.vii-11.vii.2006	49.6608	-110.185	1415	Pinus contorta
Reesor Lake	8.vii-11.vii.2006	49.66	-110.099	1291	Picea spp.
Grayburn	8.vii-11.vii.2006	49.6276	-110.051	1381	Mixed stand
Adult Collection 2008
Firerock	27.vi-5.ix.2008	49.657	-110.321	1293	Mixed stand
Willow Creek	27.vi-5.ix.2008	49.621	-110.299	1416	Pinus contorta
Ferguson Hill	27.vi-5.ix.2008	49.637	-110.31	1437	Pinus contorta
W of Spruce Coulee Rd	27.vi-5.ix.2008	49.6444	-110.228	1441	Mixed stand
E of Spruce Coulee Rd	27.vi-5.ix.2008	49.6608	-110.185	1415	Pinus contorta
Spruce Coulee	27.vi-5.ix.2008	49.677	-110.184	1307	Picea spp.
Reesor Lake	27.vi-5.ix.2008	49.66	-110.099	1291	Picea spp.
Grayburn	27.vi-5.ix.2008	49.6276	-110.051	1381	Mixed stand
Battle Creek	27.vi-5.ix.2008	49.656	-110.034	1236	Picea spp.
