# Supplementary material for: Life-history traits maintain the genomic integrity of sympatric species of the spruce budworm (Choristoneura fumiferana) group on an isolated forest island
Source: Ecol Evol. 2011 Oct;1(2):119–31. doi: 10.1002/ece3.11 (PMC3287303; doi:10.1002/ece3.11)
Supplement: Supplementary file 3 [file ece30001-0119-SD3.xls]

## Sheet: Sheet1
Table S2. MtDNA haplotypes with corresponding GenBank accession numbers and references.
Haplotype	Accession No.	References
f1	L19098a	Sperling & Hickey, 1994, 1995; Roe & Sperling, 2007; Lumley & Sperling, 2010; Lumley & Sperling, 2011
f2	GQ890278a	Sperling & Hickey, 1994; Roe & Sperling, 2007; Lumley & Sperling, 2010; Lumley & Sperling, 2011
f3	GQ890279	Sperling & Hickey, 1994; Lumley & Sperling, 2010; Lumley & Sperling, 2011
f4	HM223075	Lumley & Sperling, 2011
f5	HM223076	Lumley & Sperling, 2011
f6	HM223077	Previously unpublished
f7	HM223078	Lumley & Sperling, 2011
f8	HM223079	Previously unpublished
f9	GQ890280	Lumley & Sperling, 2010; Lumley & Sperling, 2011
f10	GQ890281	Lumley & Sperling, 2010; Lumley & Sperling, 2011
f11	GQ890282	Lumley & Sperling, 2010; Lumley & Sperling, 2011
f12	HM223080	Previously unpublished
f13	HM223081	Lumley & Sperling, 2011
f14	HM223082	Previously unpublished
f15	HM223083	Lumley & Sperling, 2011
f16	HM223084	Previously unpublished
f17	GQ890283	Lumley & Sperling, 2010; Lumley & Sperling, 2011
f18	HM223085	Previously unpublished
f19	HM223086	Previously unpublished
f20	HM223087	Previously unpublished
f21	HM223088	Previously unpublished
f22	HM223089	Previously unpublished
f23	HM223090	Previously unpublished
f24	HM223091	Previously unpublished
f25	HM223092	Lumley & Sperling, 2011
f26	HM223093	Lumley & Sperling, 2011
f27	HM223094	Lumley & Sperling, 2011
f28	HM223095	Lumley & Sperling, 2011
f29	HM223096	Lumley & Sperling, 2011
f30	HM223097	Lumley & Sperling, 2011
f31	HM223098	Lumley & Sperling, 2011
f32	HM223099	Lumley & Sperling, 2011
f33	HM223100	Lumley & Sperling, 2011
f34	HM223101	Lumley & Sperling, 2011
p1	L19095a	Sperling & Hickey, 1994, 1995; Roe & Sperling, 2007; Lumley & Sperling, 2010; Lumley & Sperling, 2011
p2	HM223102	Lumley & Sperling, 2011
p3	GQ890284	Lumley & Sperling, 2010; Lumley & Sperling, 2011
p4	GQ890285	Lumley & Sperling, 2010; Lumley & Sperling, 2011
p5	GQ890286	Lumley & Sperling, 2010; Lumley & Sperling, 2011
p6	GQ890287	Lumley & Sperling, 2010; Lumley & Sperling, 2011
p7	GQ890288	Lumley & Sperling, 2010; Lumley & Sperling, 2011
p8	GQ890289	Lumley & Sperling, 2010; Lumley & Sperling, 2011
p9	HM223103	Lumley & Sperling, 2011
p10	HM223104	Lumley & Sperling, 2011
p11	HM223105	Lumley & Sperling, 2011
p12	HM223106	Lumley & Sperling, 2011
p13	HM223107	Lumley & Sperling, 2011
o1	L19094, DQ792584a	Sperling & Hickey, 1994, 1995; Roe & Sperling, 2007; Lumley & Sperling, 2010; Lumley & Sperling, 2011
o2	GQ890290	Sperling & Hickey, 1994; Lumley & Sperling, 2010; Lumley & Sperling, 2011
o3	HM223108	Lumley & Sperling, 2011
o4	HM223109	Lumley & Sperling, 2011
o5	GQ890291	Sperling & Hickey, 1994; Lumley & Sperling, 2010; Lumley & Sperling, 2011
o6	HM223110	Lumley & Sperling, 2011
o7	HM223111	Lumley & Sperling, 2011
o8	HM223112	Lumley & Sperling, 2011
o9	HM223113	Lumley & Sperling, 2011
o10	HM223114	Previously unpublished
o11	GQ890292	Lumley & Sperling, 2010; Lumley & Sperling, 2011
o12	HM223115	Previously unpublished
o13	HM223116	Lumley & Sperling, 2011
Table S2, continued
Haplotype	Accession No.	References
o14	HM223117	Lumley & Sperling, 2011
o15	HM223118	Previously unpublished
o16	HM223119	Previously unpublished
o17	HM223120	Lumley & Sperling, 2011
o18	HM223121	Lumley & Sperling, 2011
o19	HM223122	Previously unpublished
o20	HM223123	Lumley & Sperling, 2011
o21	HM223124	Previously unpublished
o22	HM223125	Previously unpublished
o23	HM223126	Previously unpublished
o24	HM223127	Lumley & Sperling, 2011
o25	HM223128	Lumley & Sperling, 2011
o26	HM223129	Previously unpublished
o27	HM223130	Previously unpublished
o28	HM223131	Lumley & Sperling, 2011
o29	HM223132	Previously unpublished
o30	HM223133	Lumley & Sperling, 2011
o31	HM223134	Lumley & Sperling, 2011
o32	HM223135	Lumley & Sperling, 2011
o33	HM223136	Lumley & Sperling, 2011
o34	HM223137	Lumley & Sperling, 2011
o35	HM223138	Lumley & Sperling, 2011
o36	HM223139	Lumley & Sperling, 2011
o37	HM223140	Lumley & Sperling, 2011
o38	HM223141	Lumley & Sperling, 2011
o39	HM223142	Lumley & Sperling, 2011
o40	HM223143	Lumley & Sperling, 2011
o41	HM223144	Lumley & Sperling, 2011
o42	HM223145	Lumley & Sperling, 2011
o43	HM223146	Lumley & Sperling, 2011
o44	HM223147	Lumley & Sperling, 2011
o45	HM223148	Lumley & Sperling, 2011
o46	HM223149	Lumley & Sperling, 2011
o47	HM223150	Lumley & Sperling, 2011
o48	HM223151	Lumley & Sperling, 2011
o49	HM223152	Lumley & Sperling, 2011
o50	HM223153	Lumley & Sperling, 2011
o51	HM223154	Lumley & Sperling, 2011
o52	HM223155	Lumley & Sperling, 2011
o53	HM223156	Lumley & Sperling, 2011
o54	HM223157	Lumley & Sperling, 2011
o55	HM223158	Lumley & Sperling, 2011
o56	HM223159	Lumley & Sperling, 2011
o57	HM223160	Lumley & Sperling, 2011
o58	HM223161	Lumley & Sperling, 2011
o59	HM223162	Lumley & Sperling, 2011
o60	HM223163	Lumley & Sperling, 2011
o61	HM223164	Lumley & Sperling, 2011
o62	HM223165	Lumley & Sperling, 2011
o63	HM223166	Lumley & Sperling, 2011
o64	HM223167	Lumley & Sperling, 2011
o65	HM223168	Lumley & Sperling, 2011
o66	HM223169	Lumley & Sperling, 2011
o67	HM223170	Lumley & Sperling, 2011
o68	HM223171	Lumley & Sperling, 2011
o69	HM223172	Lumley & Sperling, 2011
o70	HM223173	Lumley & Sperling, 2011
o71	HM223174	Lumley & Sperling, 2011
Table S2, continued
Haplotype	Accession No.	References
o72	HM223175	Lumley & Sperling, 2011
o73	HM223176	Lumley & Sperling, 2011
o74	HM223177	Lumley & Sperling, 2011
o75	HM223178	Lumley & Sperling, 2011
o76	HM223179	Lumley & Sperling, 2011
o77	HM223180	Lumley & Sperling, 2011
o78	HM223181	Lumley & Sperling, 2011
o79	HM223182	Lumley & Sperling, 2011
o80	HM223183	Lumley & Sperling, 2011
o81	HM223184	Lumley & Sperling, 2011
o82	HM223185	Lumley & Sperling, 2011
o83	HM223186	Lumley & Sperling, 2011
o84	HM223187	Lumley & Sperling, 2011
o85	HM223188	Lumley & Sperling, 2011
o86	HM223189	Lumley & Sperling, 2011
o87	HM223190	Lumley & Sperling, 2011
o88	HM223191	Lumley & Sperling, 2011
o89	HM223192	Lumley & Sperling, 2011
o90	HM223193	Lumley & Sperling, 2011
o91	HM223194	Lumley & Sperling, 2011
o92	HM223195	Lumley & Sperling, 2011
o93	HM223196	Lumley & Sperling, 2011
b1	DQ792586, DQ792587a	Sperling & Hickey, 1994, 1995; Roe & Sperling, 2007; Lumley & Sperling, 2010; Lumley & Sperling, 2011
b2	HM223197	Lumley & Sperling, 2011
b3	HM223198	Lumley & Sperling, 2011
oB	DQ792585a	Sperling & Hickey, 1994, 1995; Roe & Sperling, 2007; Lumley & Sperling, 2011
oB2	HM223199	Lumley & Sperling, 2011
oB3	HM223200	Lumley & Sperling, 2011
oB4	HM223201	Lumley & Sperling, 2011
oB5	HM223202	Lumley & Sperling, 2011
oB6	HM223203	Lumley & Sperling, 2011
oB7	HM223204	Lumley & Sperling, 2011
oB8	HM223205	Lumley & Sperling, 2011
oB9	HM223206	Lumley & Sperling, 2011
oB10	HM223217a	Lumley & Sperling, 2011
oB11	HM223207	Lumley & Sperling, 2011
oB12	HM223208	Lumley & Sperling, 2011
bB	L19096a, L19097	Sperling & Hickey, 1994, 1995; Roe & Sperling, 2007; Lumley & Sperling, 2011
bB2	HM223209	Lumley & Sperling, 2011
bB3	HM223210	Lumley & Sperling, 2011
bB4	HM223211	Lumley & Sperling, 2011
bB5	HM223212	Lumley & Sperling, 2011
bB6	HM223213	Lumley & Sperling, 2011
bB7	HM223214	Lumley & Sperling, 2011
bB8	HM223218a	Lumley & Sperling, 2011
bB9	HM223215	Lumley & Sperling, 2011
bB10	HM223216	Lumley & Sperling, 2011
c1	GQ890293a	Lumley & Sperling, 2010; Lumley & Sperling, 2011
m1	GQ890294a	Lumley & Sperling, 2010; Lumley & Sperling, 2011
r1	L19099a	Sperling & Hickey, 1994, 1995; Lumley & Sperling, 2011
r2	GQ890295	Sperling & Hickey, 1994; Lumley & Sperling, 2010; Lumley & Sperling, 2011
a Sequence analyzed for 2.3 kb COI and COII region
